# Supplementary material for: Risk Reclassification of Patients with Endometrial Cancer Based on Tumor Molecular Profiling: First Real World Data
Source: J Pers Med. 2021 Jan 15;11(1):48. doi: 10.3390/jpm11010048 (PMC7830511; doi:10.3390/jpm11010048)
Supplement: Supplementary file 1 [file jpm-11-00048-s001.zip]

Archive with 2 entries (2 files):
- Supplemental Figures_final.docx
- Supplementary Table S1_final.xlsx
