# Supplementary material for: Risk Reclassification of Patients with Endometrial Cancer Based on Tumor Molecular Profiling: First Real World Data
Source: J Pers Med. 2021 Jan 15;11(1):48. doi: 10.3390/jpm11010048 (PMC7830511; doi:10.3390/jpm11010048)
Supplement: Supplementary file 1 [file jpm-11-00048-s001.zip › Supplementary Table S1_final.xlsx]

## Sheet: Tabelle1
Patient No.	Gene	Exon	allele frequency	genetic alteration
Patient 1	POLE	34	30.30	NM_006231.3:c.4337_4338delTG p.(Val1446fs)
	PTEN	5	27.70	NM_000314.4:c.388C>G p.(Arg139Gly)
	PIK3CA	21	59.7	NM_006218.2:c.3061T>C p.(Tyr1021His)
	CCND1	5	28.70	NM_053056.2:c.859C>T p.(Pro287Ser)
Patient 2	POLE	14	38.30	NM_006231.3:c.1366G>C p.(Ala456Pro)
	PTEN	5	52.40	NM_000314.6:c.389G>A p.(Arg130GIn)
	PTEN	6	30.10	NM_000314.6:c.531T>A p.(Tyr177*)
	PIK3CA	2	42.00	NM_006218.3:c.241G>A p.(Glu81Lys)
	PIK3CA	15	33.10	NM_006218.3:c.263G>A p.(Arg88GIn)
	ARID1A	18	37.70	NM_006015:c.4680_4681insA p.(Pro1560fs)
Patient 3	POLE	9	36.40	NM_006231.3:c.857C>G p.(Pro286Arg)
	PTEN	6	37.50	NM_000314.4:c.518G>A p.(Arg173His)
	PTEN	8	68.40	NM_000314.4:c.895G>T p.(Glu299*)
	PIK3R1	15	37.00	NM_181523.2:c.1915C>T p.(Arg639*)
	PIK3CA	2	21.00	NM_006218.2:c.263G>A p.(Arg88GIn)
	PIK3CA	10	40.20	NM_006218.2:c.1635G>T p.(Glu545Asp)
	ARID1A	20	33.40	NM_006015.4:c.5965C>T p.(Arg1989*)
	FBXW7	10	32.20	NM_033632.2:c.1436G>A p.(Arg479GIn)
	CTNNB1	3	28.10	NM_001904.3:c.95A>G p.(Asp32Gly)
Patient 4	POLE	1	63.90	NM_006231.3:c.1A>T p.(Met1Leu)
	POLE	9	26.60	NM_006231.3:c.890C>T p.(Ser297Phe)
	PTEN	3	39.00	chr10:89685316C>A splicesite_3: Freq 39,0
	PTEN	5	33.1	NM_000314.4:c.389G>A p.(Arg130Gln) Freq 33,1%
	PIK3CA	10	30.30	NM_006218.3:c.1624G>Ap.(Glu542Lys)
	PPP2R1A	5	28.30	NM_014225.5:c.547C>T p.(Arg183Trp)
Patient 5	POLE	34	3.50	NM_006231.3:c.4337_4338delTG p.(Val1446fs)
Patient 6	no mutations detected
Patient 7	PTEN	5	21.50	NM_000314.4:c.388C>G p.(Arg130Gly)
	PIK3CA	10	22.8	NM_006218.2:c.1625A>T p.(Glu542Val)
	PIK3CA	21	22.10	NM_006218.2:c.1033A>G p.(Asn345Asp)
	MAX	3	24.10	NM_002382.4:c.83A>G p.(His28Arg)
Patient 8	PIK3CA	2	26.00	NM_006218.3:c.278G>A p.(Arg93GIn)
	PIK3CA	21	33.30	NM_006218.3:c.3062A>Gp.(Tyr1021Cys)
Patient 9	KRAS	2	35.10	NM_033360.3:c.38G>A p.(Gly13Asp)
	ARID1A	18	18.50	NM_006015.4:c.4534C>T p.(GIn1512*)
	MAX	4	13.00	NM_002382.4:c.179G>A p.(Arg60GIn)
Patient 10	PTEN	5	84.90	NM_000314.6:c.388C>G p.(Arg130Gly)
	PIK3R1	13	7.50	NM_181523.2:c.1699A>G p.(Lys567Glu)
	PIK3CA	2	4.00	NM_006218.3:c.263G>A p.(Arg88Gln)
	PIK3CA	2	5.40	NM_006218.3:c.331A>G p.(Lys111Glu)
	FBXW7	10	40.60	NM_033632.3:c.1634A>G p.(Tyr545Cys)
	FGFR2	9	39.90	NM_000141.4:c.1172T>G p.(Met391Arg)
Patient 11	no mutations detected
Patient 12	PIK3R1	13	14.60	NM_181523.2:c.1742_1744delTGA p.(Met582fs*)
	FGFR2	9	26.40	NM_000141.4:c.1124A>G p.(Tyr375Cys)
Patient 13	PTEN	5	9.70	NM_000314.6:c.276C>A p.(Asp92Glu)
	PIK3R1	10	15,4	NM_181523.2:c.1887_1188insGA p.(Thr397fs)
	PIK3R1	13	14.60	NM_181523.2:c.1735_1740delCAATAC p.(Gln579_Tyr580del)
	CTNNB1	3	15.00	NM_001904.3:c.122C>T p.(Thr41Ile)
Patient 14	no mutations detected
Patient 15	PIK3CA	10	4.00	NM_006218.3:c.1624G>A p.(Glu542Lys)
	KRAS	2	8.30	NM_033360.3 c.35G>A p.(Gly12Asp)
Patient 16	PTEN	5	5.63	NM_000314.4 c.431A>C p.(Lys144Thr)
	PTEN	8	5.10	NM_000314.4 c.1021T>G p.(Phe341Val)
	PIK3R1	13	4,76	NM_181523.2:c.1679A>G p.(Asp560Gly)
	PIK3CA	2	6.00	NM_006218.2:c.263G>A p.(Arg88GIn)
	ARID1A	20	4.80	NM_006015.4:c.5965C>T p.(Arg1989*)
	FGFR2	12	6.10	NM_000141.4 c.1645A>C p.(Asn549His)
Patient 17	PTEN	5	7.90	NM_000314.6:c.424C>T p.(Arg142Trp)
	PTEN	6	8.80	NM_000314.6:c.898_899insA p.(IIe300fs)
	PTEN	6	10.60	NM_000314.6:c.585delT p.(His196fs)
	PIK3R1	11	6.90	NM_181523.2:c.1345_1356delTTACATGAATAT p.(Leu449_Tyr452del)
	KRAS	2	9.10	NM_033360.3:c.35G>A p.(Gly12Asp)
Patient 18	PTEN	8	9.60	NM000314.6:c.901_902insG p.(Asp301fs)
	PIK3CA	10	13.70	NM006218.3:c.1633G>A p.(Glu545Lys) Allele Freq 13,7%
	ARID1A	3	16.70	NM006015.4:c.1612C>T p.(Gln538*)
	ARID1A	20	20.00	NM006015.4:c.6527_6528delAG p.(Q2176fs*)
	NRAS	3	10.60	NM002524.4:c.181C>A p.(Gln61Lys)
Patient 19	PTEN	5	8.50	NM_000314.6:c.395G>A p.(Gly132Asp)
Patient 20	PTEN	5	53.40	NM_000314.6:c.275A>C p.(Asp92Ala)
	PIK3CA	10	35	NM_006218.3:c.1624G>A p.(Glu542Lys)
Patient 21	PTEN	5	21.10	NM_000314.6:c.377CAT p.(Ala126Val)
	PPP2R1A	5	17.70	NM_014225.5:c.544C>T p.(Arg182Trp)
Patient 22	PTEN	2	10.40	NM_000314.6:c.101C>T p.(Ala34Val)
	PTEN	5	9.20	NM_000314.6:c.389G>A p.(Arg139GIn)
	PIK3CA	5	8.00	NM_006218.3:c.1033A>C p.(Asn345His)
	ARID1A	20	15.50	NM_006015.4:c.5965C>T p.(Arg1989*)
	FBXW7	12	8.90	NM_033632.3:c.1972C>T p.(Arg658*)
Patient 23	PTEN	1	33.40	NM_000314.6: c.50_51delAA p.(Gln17fs)
	PTEN	6	30.40	NM_000314.6:c.600delT p(Phe200fs)
	PIK3CA	10	32.00	NM_006218.3:c.1637A>G p.(Gln546Arg)
	ARID1A	14	12.20	NM_006015.4:c.3667C>T p.(Arg1223Cys)
Patient 24	PIK3CA	21	21.00	NM_006218.2:c.3062A>G p.(Tyr1021Cys)
	FGFR2	12	7.50	NM_000141.4:c.1645A>G p.(Asn549Asp)
Patient 25	PTEN	7	20.00	NM_000314.6:c.741_742dupA p.(Pro248fs*)
	PTEN	9	23.70	NM_000314.6:c.1038C>G p.(Tyr346*)
	CTNNB1	3	25.50	NM_001904.3:c.95A>G p.(Asp32Gly)
Patient 26	PTEN	8	71.50	NM_000314.4:c.1003C>T p.(Arg335*)
	PIK3R1	11	35.20	NM_181523.2:c.1386_1397del12 p.(Tyr463_Leu466del)
Patient 27	PTEN	5	15.20	NM_000314.4:c.388C>T p.(Arg130*)
	PIK3CA	10	10.00	NM_006218.2:c.1637A>G p(Gln546Arg)
	FGFR2	7	33.50	NM_000141.4:c.755C>G p.(Ser252Trp)
	NRAS	2	16.90	NM_002524.4:c.35G>A p.(Gly12Asp)
Patient 28	PTEN	5	19.30	NM_000314.4:c.274G>T p.(Asp92Tyr)
	PIK3CA	2	8.00	NM_006218.2:c.263G>A p.(Arg88GIn)
Patient 29	PTEN	7	20.50	NM_000314.6:c.724G>T p.(Glu242*)
	PTEN	7	13.20	NM_000314.6:c.741dupA p.(Pro248fs)
	KRAS	2	27.20	NM_033360.3:c.35G>A p.(Gly12Asp)
	ESR1	10	3.80	NM_001122740.1:c.1610A>C p.(Tyr537Ser)
Patient 30	PTEN	8	63.20	NM_000314.6:c.816_826delCTTTTGGGTAA p.(His272fs)
	PIK3R1	9	4.30	NM_181523.2:c.1106C>T p.(Thr369IIe)
	PIK3CA	2	18.40	NM_006218.3:c.323G>T p.(Arg108Leu)
	PIK3CA	2	18.50	NM_006218.3:c.331A>G p.(Lys111Glu)
	ARID1A	6	31.20	NM_006015.4:c.2219_2231delCCATGAACCAATC p.(Ser740*)
Patient 31	no mutations detected
Patient 32	PIK3CA	2	15.00	NM_006218.2:c.263G>A p.(Arg88GIn)
Patient 33	PTEN	5	33.90	NM_000314.6:c.389G>T p.(Arg130Leu)
	PIK3R1	10	18.30	NM_181523.2:c.1140_1143delAATC p.(IIe381fs)
	ARID1A	11	11.30	NM_006015.4:c.3046_3047insTG p.(Gly1016fs)
	ARID1A	18	10.20	NM_006015.4:c.4582C>T p.(Arg1528*)
	ARID1A	18	16.2	NM_006015.4:c.4891_4892dupC p.(Val1630fs)
Patient 34	PTEN	7	29.40	NM_00314.4:c.794delT p.(Leu265fs)
	PIK3CA	2	2.00	NM_006218.2:c.263G>A p.(Arg88Gln)
	CTNNB1	3	29.70	NM_001904.3:c.94G>T p.(Asp32Tyr)
Patient 35	TP53	8	7.00	NM_000546.5:c.818G>A p.(Arg273His)
	PIK3CA	21	10.00	NM_006218.2:c.3145G>C p.(Gly1049Arg)
	FBXW7	10	7.30	NM_033632.3:c.1436G>T p.(Arg479Leu)
Patient 36	TP53	8	6.00	NM_000546.5:c.811G>T p.(Glu271*)
	PIK3CA	2	5.00	NM_006218.2:c.277C>T p.(Arg93Trp)
	KRAS	2	6.20	NM_033360.3:c.37G>T p.(Gly13Cys)
	PPP2R1A	5	5.00	NM_014225.5:c.547C>T p.(Arg183Trp)
	FBXW7	10	8.50	NM_033632.3:c.1513C>T p.(Arg505Cys)
Patient 37	TP53	6	11.00	NM_000546.5TP53:c.637C>T p.(Arg21*)
Patient 38	POLE	34	3.60	NM_006231.3:c.4337_4338delTG p.(Val1446fs*)
	TP53	8	7.70	NM_000546.5:c.838A>G p.(Arg280Gly)
Patient 39	TP53	4	54.00	NM_000546.5:c.335_336insGG p.(Phe113fs)
Patient 40	TP53	7	14.00	NM_000546.5:c.713G>T p.(Cys238Phe)
	PIK3CA	21	11.00	NM_006218.2:c.3140A>G p.(His1047Arg)
